# Supplementary material for: A novel immune-related radioresistant lncRNAs signature based model for risk stratification and prognosis prediction in esophageal squamous cell carcinoma
Source: Front Genet. 2022 Sep 6;13:921902. doi: 10.3389/fgene.2022.921902 (PMC9485730; doi:10.3389/fgene.2022.921902)
Supplement: Supplementary file 5 [file DataSheet1.xlsx]

## Sheet: Supplementary Table S1
Supplementary Table S1. Primer sequence information for ir-lncRNAs in RT-qPCR test
No.	Primer Name	Primer sequence (5'-3')
1	qPCR-GAPDH-F	CATGAGAAGTATGACAACAGCCT
2	qPCR-GAPDH-R	GTCCTTCCACGATACCAAAGT
3	qPCR-ADAMTS9-AS2-F	TTTACCATGCGCTGAGTGAG
4	qPCR-ADAMTS9-AS2-R	AAAGTTGCGTCATGCTTCGG
5	qPCR-FAM167A-AS1-F	GCCGGTAGTGCTGAATGGAC
6	qPCR-FAM167A-AS1-R	TCCGGAATAGCAGCTCATGG
7	qPCR-LINC01121-F	GGAAGAAGTGTGCTGTGCCA
8	qPCR-LINC01121-R	CAACCCCTGACTCCTACACG
9	qPCR-MGC12916-F	CAGGCGGCAGGCTATAACTA
10	qPCR-MGC12916-R	GAGCCTTCCTGTGGGGATTT
11	qPCR-MIR124-2HG-F	AAGCTTTAGTGAGCAGGCT
12	qPCR-MIR124-2HG-R	GGATGAATACTGCCTAGTCCC

## Sheet: Supplementary Table S2
Supplementary Table S2. Detailed pairing results of immune-related lncRNA pairs in GSE45670
lncRNApairs	samples																												pairRatio
	GSM1111672	GSM1111673	GSM1111674	GSM1111675	GSM1111676	GSM1111677	GSM1111678	GSM1111679	GSM1111680	GSM1111681	GSM1111682	GSM1111683	GSM1111684	GSM1111685	GSM1111686	GSM1111687	GSM1111688	GSM1111689	GSM1111690	GSM1111691	GSM1111692	GSM1111693	GSM1111694	GSM1111695	GSM1111696	GSM1111697	GSM1111698	GSM1111699
ADAMTS9-AS2|LINC01121	1	1	1	1	1	1	1	1	1	1	1	1	1	1	1	1	1	0	0	0	0	1	1	1	0	0	1	1	0.7857
ADAMTS9-AS2|SOX2-OT	1	1	0	0	1	1	1	1	0	0	1	1	1	0	0	0	1	0	1	1	0	0	1	0	0	1	1	1	0.5714
ADAMTS9-AS2|CTD-3080P12.3	1	1	1	1	1	1	1	1	0	1	1	1	1	1	1	1	1	1	0	0	0	0	1	1	0	0	1	1	0.75
ADAMTS9-AS2|DLGAP4-AS1	1	1	1	1	0	1	0	1	0	1	1	1	1	1	1	1	1	0	0	0	0	0	0	0	0	0	1	1	0.5714
ADAMTS9-AS2|SCAT1	1	1	0	1	1	0	1	1	0	1	0	1	1	0	1	1	1	0	0	0	0	0	0	0	0	0	0	0	0.4286
ADAMTS9-AS2|RNF217-AS1	1	1	0	1	1	0	1	1	0	0	1	1	0	0	0	1	1	1	0	0	0	0	0	0	0	0	1	1	0.4643
ADAMTS9-AS2|MGC12916	0	1	1	1	1	0	1	0	0	1	0	1	0	1	1	1	0	1	0	0	0	0	0	0	0	0	1	1	0.4643
ADAMTS9-AS2|LOC101928557	1	0	1	1	1	0	1	1	1	1	1	1	0	1	1	1	1	0	0	0	0	0	0	0	0	0	1	1	0.5714
ADAMTS9-AS2|LOC101927798	1	0	0	1	0	1	0	1	0	1	1	1	0	1	1	1	1	1	0	0	0	0	1	0	0	1	1	1	0.5714
ADAMTS9-AS2|PURPL	1	1	1	1	0	1	1	1	0	1	1	1	1	1	1	1	1	0	0	0	0	0	0	0	0	0	0	1	0.5714
ADAMTS9-AS2|LINC00551	0	0	1	1	0	0	1	0	0	1	0	0	0	0	1	1	0	0	0	1	1	0	0	0	0	0	1	1	0.3571
ADAMTS9-AS2|IQCF5-AS1	1	1	1	1	1	1	1	1	1	1	1	1	1	1	1	1	1	0	0	0	0	1	0	0	0	1	1	1	0.75
ADAMTS9-AS2|ELFN2	1	0	0	1	1	0	1	1	0	1	0	1	0	0	1	1	1	0	0	0	0	0	0	0	0	0	0	0	0.3571
ADAMTS9-AS2|MIR124-2HG	1	1	1	1	1	1	1	1	0	1	1	1	0	1	1	1	1	0	0	0	0	0	0	1	0	0	1	1	0.6429
ADAMTS9-AS2|LINC00942	0	1	0	0	1	0	1	0	0	0	1	1	0	1	0	1	0	0	0	0	0	0	0	0	0	0	0	1	0.2857
ADAMTS9-AS2|FSIP2-AS2	0	1	0	1	1	1	0	0	0	0	0	1	1	0	1	1	1	0	0	0	1	0	1	0	0	1	0	1	0.4643
ADAMTS9-AS2|LOC101928389	0	1	1	1	0	1	1	1	1	1	1	1	1	1	1	1	1	1	0	0	0	0	0	0	0	0	1	1	0.6429
LINC01121|GRK3-AS1	0	0	0	1	1	0	1	0	0	0	1	0	0	1	0	0	0	1	1	1	1	0	1	1	1	1	1	1	0.5357
LINC01121|DELEC1	0	1	0	1	0	1	1	0	0	0	1	0	1	0	1	0	1	1	1	1	1	1	1	1	1	1	1	1	0.6786
LINC01121|CTD-3080P12.3	1	0	1	0	0	1	1	0	0	1	1	1	1	0	1	1	0	1	1	0	0	0	1	0	1	0	1	1	0.5714
LINC01121|FAM167A-AS1	1	1	0	1	1	1	1	1	1	0	0	1	1	0	0	0	0	1	1	1	1	1	1	1	1	1	1	1	0.75
LINC01121|SCAT1	1	0	0	1	0	0	1	0	0	0	0	0	1	0	0	1	0	0	0	0	0	0	0	0	1	0	0	0	0.2143
LINC01121|RNF217-AS1	0	0	0	0	1	0	1	0	0	0	0	0	0	0	0	0	0	1	1	1	0	0	0	0	1	0	1	0	0.25
LINC01121|MGC12916	0	0	0	0	0	0	1	0	0	0	0	0	0	0	0	0	0	1	1	1	1	0	0	0	1	0	1	1	0.2857
LINC01121|LOC101928557	1	0	0	0	0	0	1	0	0	1	0	0	0	0	1	0	1	0	0	1	0	0	0	0	1	0	1	1	0.3214
LINC01121|PURPL	1	1	1	1	0	1	1	0	0	0	1	1	0	1	0	0	0	0	0	1	1	0	0	0	1	0	0	1	0.4643
LINC01121|IQCF5-AS1	0	1	1	1	0	1	1	0	0	0	1	1	1	0	0	0	0	1	1	1	1	1	0	0	1	1	1	0	0.5714
LINC01121|MIR124-2HG	1	1	1	1	1	0	1	0	0	0	0	1	0	0	1	0	0	0	1	0	0	0	0	1	1	0	1	0	0.4286
LINC01121|FSIP2-AS2	0	0	0	0	0	1	0	0	0	0	0	0	1	0	0	0	0	0	1	0	1	0	1	0	1	1	0	1	0.2857
LINC01121|LOC101928389	0	1	1	1	0	1	1	0	1	1	0	0	0	0	1	1	1	1	1	0	0	0	0	0	1	0	1	1	0.5357
SOX2-OT|GRK3-AS1	1	1	1	1	1	0	1	1	0	1	1	1	0	1	1	1	0	1	1	1	1	0	1	1	1	0	1	1	0.7857
SOX2-OT|WAKMAR2	0	0	1	1	0	0	1	0	0	1	0	0	0	1	1	1	0	0	0	0	0	0	0	0	0	0	0	0	0.25
SOX2-OT|ZNF503-AS1	0	0	1	1	0	0	0	0	0	1	0	0	0	0	1	1	0	0	0	0	1	0	0	0	0	0	0	1	0.25
SOX2-OT|DLGAP4-AS1	0	1	1	1	0	1	0	0	0	1	0	0	1	1	1	1	1	0	0	0	0	0	0	0	1	0	0	0	0.3929
SOX2-OT|SCAT1	1	1	1	1	1	0	1	1	0	1	0	0	1	1	1	1	0	0	0	0	0	0	0	1	0	0	0	0	0.4643
SOX2-OT|RNF217-AS1	0	1	1	1	1	0	1	0	0	1	0	1	0	1	1	1	0	1	0	0	1	0	0	1	1	0	1	1	0.5714
SOX2-OT|MGC12916	0	1	1	1	1	0	1	0	1	1	0	0	0	1	1	1	0	1	0	0	1	1	0	0	1	0	1	1	0.5714
SOX2-OT|LOC101928557	1	0	1	1	1	0	1	1	1	1	0	1	0	1	1	1	1	0	0	0	0	1	0	0	1	0	0	1	0.5714
SOX2-OT|LOC101927798	1	0	1	1	0	1	0	0	0	1	0	1	0	1	1	1	0	1	0	0	0	0	1	0	1	0	0	1	0.4643
SOX2-OT|PURPL	1	1	1	1	0	1	1	0	0	1	1	1	1	1	1	1	1	0	0	0	1	0	0	1	1	0	0	1	0.6429
SOX2-OT|LINC00551	0	0	1	1	0	0	0	0	1	1	0	0	0	1	1	1	0	0	0	1	1	0	0	0	0	0	1	1	0.3929
SOX2-OT|IQCF5-AS1	1	1	1	1	1	1	1	1	1	1	1	1	1	1	1	1	1	1	0	0	1	1	0	0	1	0	1	0	0.7857
SOX2-OT|ELFN2	0	0	1	1	1	0	1	0	1	1	0	0	0	1	1	1	0	0	0	0	0	0	0	1	0	0	0	0	0.3571
SOX2-OT|MIR124-2HG	1	1	1	1	1	0	1	1	1	1	0	1	0	1	1	1	0	0	0	0	1	1	0	1	1	0	1	1	0.6786
SOX2-OT|LINC00942	0	0	0	0	1	0	1	0	0	0	0	1	0	1	1	1	0	1	0	0	0	1	0	0	0	0	0	0	0.2857
SOX2-OT|FSIP2-AS2	0	1	1	1	1	1	0	0	0	0	0	1	1	1	1	1	1	0	0	0	1	0	1	1	0	0	0	1	0.5357
SOX2-OT|LOC101928389	0	1	1	1	0	1	1	1	1	1	0	1	1	1	1	1	1	1	0	0	1	0	0	1	1	0	0	1	0.6786
LINC00592|WAKMAR2	0	0	1	1	0	0	0	1	0	1	0	0	0	1	1	1	0	0	0	0	1	1	0	1	0	1	1	1	0.4643
LINC00592|H19	0	1	0	1	0	1	0	0	0	0	0	0	1	1	0	0	0	0	0	1	0	0	0	1	0	1	0	1	0.3214
LINC00592|ZNF503-AS1	0	1	1	1	0	0	0	0	0	0	1	0	0	1	1	1	0	0	1	1	1	1	1	1	0	1	1	1	0.5714
LINC00592|LINC00551	0	0	1	1	0	1	0	1	1	1	1	0	0	1	1	1	1	1	1	1	1	1	1	1	1	1	1	1	0.7857
LINC00592|LINC00942	0	1	0	0	1	0	0	1	1	0	1	1	1	1	1	1	0	1	1	1	1	1	1	1	1	1	1	1	0.75
GRK3-AS1|DELEC1	0	1	1	0	0	1	1	0	1	0	0	1	1	0	1	0	1	1	1	0	0	1	0	1	0	0	1	0	0.5
GRK3-AS1|CTD-3080P12.3	1	1	1	0	0	1	1	0	1	1	0	1	1	0	1	1	1	1	0	0	0	1	0	0	0	0	0	0	0.5
GRK3-AS1|FAM167A-AS1	1	1	0	1	0	1	1	1	1	0	0	1	1	0	0	1	0	1	1	0	0	1	1	1	1	0	0	0	0.5714
GRK3-AS1|SCAT1	1	0	0	1	0	0	1	0	0	0	0	0	1	0	0	1	0	0	0	0	0	1	0	0	0	0	0	0	0.2143
GRK3-AS1|MGC12916	0	0	1	0	0	0	1	0	1	0	0	0	0	0	0	1	0	1	0	0	0	1	0	0	0	0	0	0	0.2143
GRK3-AS1|LOC101928557	1	0	1	0	0	0	1	0	1	1	0	1	0	0	1	1	1	0	0	0	0	1	0	0	0	0	0	0	0.3571
GRK3-AS1|PURPL	1	1	1	1	0	1	1	0	0	1	1	1	1	1	0	1	1	0	0	0	0	1	0	0	1	0	0	0	0.5357
GRK3-AS1|IQCF5-AS1	0	1	1	1	0	1	1	0	1	0	0	1	1	0	1	1	1	0	0	0	0	1	0	0	0	1	0	0	0.4643
GRK3-AS1|MIR124-2HG	1	1	1	1	0	1	0	1	1	1	0	1	0	0	1	0	0	0	0	0	0	1	0	1	0	0	0	0	0.4286
GRK3-AS1|LINC01102	1	1	1	1	1	1	0	0	1	1	0	1	1	0	1	1	1	1	0	0	0	1	0	0	0	0	0	0	0.5357
GRK3-AS1|FSIP2-AS2	0	1	0	0	0	1	0	0	0	0	0	0	1	0	0	0	1	0	0	0	1	1	0	0	0	0	0	0	0.2143
GRK3-AS1|LOC101928389	0	1	1	1	0	1	1	0	1	1	0	0	1	0	1	1	1	1	0	0	0	1	0	0	0	0	0	0	0.4643
DELEC1|CTD-3080P12.3	1	0	1	0	0	0	0	1	0	1	0	1	1	0	0	1	0	0	0	0	0	0	0	0	0	0	0	0	0.25
DELEC1|FAM167A-AS1	1	0	0	1	1	0	0	1	1	0	0	1	1	0	0	1	0	0	0	1	1	0	1	0	1	0	0	0	0.4286
DELEC1|SCAT1	1	0	0	1	1	0	0	1	0	1	0	0	1	0	0	1	0	0	0	0	0	0	0	0	0	0	0	0	0.25
DELEC1|LOC101928557	1	0	0	0	0	0	0	1	1	1	0	1	0	1	1	1	1	0	0	0	0	0	0	0	0	0	0	0	0.3214
DELEC1|PURPL	1	1	1	1	0	0	0	0	0	1	1	1	0	1	0	1	0	0	0	0	0	0	0	0	1	0	0	0	0.3571
DELEC1|IQCF5-AS1	0	0	1	1	0	0	0	1	1	0	0	1	1	0	0	1	0	0	0	0	0	0	0	0	0	1	0	0	0.2857
DELEC1|MIR124-2HG	1	0	1	1	1	0	0	1	0	1	0	1	0	1	1	0	0	0	0	0	0	0	0	1	0	0	0	0	0.3571
DELEC1|LINC01102	1	1	1	1	1	0	0	1	1	1	0	1	1	1	0	1	1	1	0	0	0	0	1	0	1	1	0	1	0.6429
DELEC1|LOC101928389	0	0	1	1	0	0	1	1	1	1	0	0	0	0	1	1	1	0	0	0	0	0	0	0	0	0	0	1	0.3571
CTD-3080P12.3|FAM167A-AS1	0	1	0	1	1	1	0	1	1	0	0	1	0	0	0	0	0	0	1	1	1	1	1	1	1	1	1	1	0.6071
CTD-3080P12.3|RNF217-AS1	0	0	0	1	1	0	0	0	0	0	0	0	0	0	0	0	0	0	1	1	1	0	0	0	1	1	1	0	0.2857
CTD-3080P12.3|MGC12916	0	0	0	1	0	0	0	0	1	0	0	0	0	0	0	0	0	1	0	1	1	0	0	0	1	0	1	1	0.2857
CTD-3080P12.3|LOC101928557	0	0	0	1	0	0	0	0	1	1	0	0	0	1	1	0	1	0	0	1	0	0	0	0	1	1	1	0	0.3571
CTD-3080P12.3|LOC101927798	0	0	0	1	0	0	0	0	0	0	0	0	0	0	0	0	0	0	0	1	0	0	1	0	1	1	0	1	0.2143
CTD-3080P12.3|PURPL	0	1	1	1	0	0	0	0	0	0	1	0	0	1	0	0	0	0	0	1	1	0	0	0	1	1	0	0	0.3214
CTD-3080P12.3|IQCF5-AS1	0	1	1	1	0	0	1	1	1	0	1	1	0	1	0	0	1	0	1	1	1	1	0	0	1	1	1	0	0.6071
CTD-3080P12.3|MIR124-2HG	1	1	0	1	1	0	0	1	1	0	0	1	0	1	1	0	0	0	1	1	1	0	0	1	1	1	1	0	0.5714
CTD-3080P12.3|LINC01102	0	1	1	1	1	1	0	1	1	1	1	1	0	1	0	1	1	1	0	1	1	1	1	0	1	1	1	1	0.7857
CTD-3080P12.3|FSIP2-AS2	0	0	0	0	0	1	0	0	0	0	0	0	0	0	0	0	1	0	0	1	1	0	1	0	0	1	0	1	0.25
CTD-3080P12.3|LOC101928389	0	1	1	1	0	1	1	1	1	1	0	0	0	1	1	0	1	1	1	1	1	0	0	0	1	0	1	1	0.6429
WAKMAR2|H19	1	1	0	1	1	1	0	0	0	0	0	1	1	0	0	0	0	0	0	1	0	0	0	1	0	1	0	0	0.3571
WAKMAR2|ZNF503-AS1	0	1	1	1	0	1	0	0	0	0	1	0	0	0	0	0	1	0	1	1	1	1	1	0	1	1	1	1	0.5357
WAKMAR2|LINC00942	0	1	0	0	1	0	0	0	1	0	1	1	1	1	0	1	0	1	1	1	1	1	1	1	1	1	0	1	0.6429
WAKMAR2|FSIP2-AS2	1	1	0	1	1	1	0	0	0	0	1	1	1	1	0	1	1	1	1	1	1	1	1	1	1	1	1	1	0.7857
H19|ZNF503-AS1	0	0	1	0	0	0	1	0	1	1	1	0	0	1	1	1	1	1	1	1	1	1	1	0	1	0	1	1	0.6429
H19|LINC00551	0	0	1	0	0	0	1	1	1	1	1	0	0	1	1	1	1	1	1	1	1	1	1	0	1	1	1	1	0.7143
H19|LINC00942	0	0	0	0	1	0	1	1	1	0	1	1	0	1	1	1	1	1	1	1	1	1	1	1	1	1	1	1	0.75
FAM167A-AS1|LOC101928557	0	0	1	0	0	0	0	0	0	1	1	0	0	1	1	1	1	0	0	0	0	0	0	0	0	0	0	0	0.25
FAM167A-AS1|PURPL	0	1	1	1	0	0	0	0	0	1	1	0	0	1	1	0	1	0	0	0	0	0	0	0	0	0	0	0	0.2857
FAM167A-AS1|IQCF5-AS1	0	1	1	1	0	0	1	0	0	1	1	1	0	1	1	1	1	0	0	0	0	0	0	0	0	1	0	0	0.4286
FAM167A-AS1|MIR124-2HG	1	0	1	1	1	0	0	0	0	1	0	0	0	1	1	0	1	0	0	0	0	0	0	1	0	0	0	0	0.3214
FAM167A-AS1|LINC01102	0	1	1	1	1	0	0	0	0	1	1	1	0	1	1	1	1	1	0	0	0	1	0	0	0	1	0	1	0.5357
FAM167A-AS1|LOC101928389	0	1	1	0	0	0	1	0	1	1	0	0	0	1	1	1	1	1	0	0	0	0	0	0	0	0	0	1	0.3929
ZNF503-AS1|SCAT1	1	1	0	1	1	0	1	1	1	1	0	1	1	1	1	1	1	1	0	1	0	1	1	1	1	1	0	0	0.75
ZNF503-AS1|ELFN2	1	1	0	1	1	0	1	1	1	1	0	1	1	1	1	1	1	0	1	1	0	1	0	1	0	0	0	0	0.6429
ZNF503-AS1|LINC00942	0	1	0	0	1	0	1	1	1	0	1	1	1	1	0	1	0	1	1	1	0	1	1	1	1	1	0	0	0.6429
DLGAP4-AS1|SCAT1	1	0	0	1	1	0	1	1	0	1	0	1	0	0	0	1	0	0	0	0	0	1	0	1	0	0	0	0	0.3571
DLGAP4-AS1|RNF217-AS1	0	0	0	0	1	0	1	0	0	0	0	1	0	0	0	0	0	1	1	1	1	0	1	1	1	1	1	1	0.4643
DLGAP4-AS1|MGC12916	0	0	1	1	1	0	1	0	1	1	0	1	0	0	0	1	0	1	1	1	1	1	0	1	1	1	1	1	0.6429
DLGAP4-AS1|LOC101928557	1	0	1	1	1	0	1	1	1	1	1	1	0	0	1	1	1	0	0	1	1	1	1	0	1	1	1	1	0.75
DLGAP4-AS1|LOC101927798	1	0	0	0	0	1	0	0	0	1	0	1	0	0	0	0	0	1	1	0	1	0	1	1	1	1	1	1	0.4643
DLGAP4-AS1|PURPL	1	1	1	1	0	1	1	1	0	1	1	1	0	1	1	1	0	0	1	1	1	0	1	1	1	1	0	1	0.75
DLGAP4-AS1|LINC00551	0	0	1	0	0	0	1	0	1	0	0	0	0	0	0	0	0	0	1	1	1	0	0	0	0	0	1	1	0.2857
DLGAP4-AS1|ELFN2	0	0	0	0	1	0	1	1	1	0	0	1	0	0	0	0	0	0	1	0	1	0	0	1	0	0	0	0	0.2857
DLGAP4-AS1|MIR124-2HG	1	1	1	1	1	0	1	1	1	1	0	1	0	0	1	0	0	1	1	0	1	1	0	1	0	1	1	1	0.6786
DLGAP4-AS1|LINC00942	0	0	0	0	1	0	1	0	0	0	0	1	0	0	0	0	0	1	1	0	1	1	0	1	0	1	0	1	0.3571
DLGAP4-AS1|FSIP2-AS2	0	0	0	0	1	1	0	0	0	0	0	1	1	0	0	0	0	0	1	1	1	0	1	1	0	1	0	1	0.3929
DLGAP4-AS1|LOC101928389	0	1	1	1	0	1	1	1	1	1	0	1	0	0	1	1	1	1	1	0	1	0	1	1	1	1	1	1	0.75
SCAT1|RNF217-AS1	0	1	1	0	1	1	0	0	1	0	1	1	0	0	0	0	1	1	1	1	1	0	1	0	1	1	1	1	0.6071
SCAT1|MGC12916	0	1	1	0	0	1	1	0	1	0	1	1	0	1	1	0	0	1	1	1	1	1	0	0	1	1	1	1	0.6429
SCAT1|LOC101928557	0	0	1	0	0	1	1	0	1	1	1	1	0	1	1	0	1	1	1	1	1	1	1	0	1	1	1	1	0.7143
SCAT1|LOC101927798	0	0	1	0	0	1	0	0	0	1	1	1	0	1	0	0	1	1	1	1	1	0	1	0	1	1	1	1	0.5714
SCAT1|PURPL	0	1	1	1	0	1	0	0	0	1	1	1	0	1	1	0	1	1	1	1	1	0	1	1	1	1	1	1	0.7143
SCAT1|LINC00551	0	0	1	0	0	1	0	0	1	0	1	0	0	0	1	0	0	1	1	1	1	0	0	0	0	0	1	1	0.3929
SCAT1|ELFN2	0	0	1	0	0	0	0	0	1	0	0	1	0	0	1	0	1	0	1	0	1	0	0	1	0	0	1	0	0.3214
SCAT1|MIR124-2HG	0	1	1	0	1	1	0	1	1	1	1	1	0	1	1	0	1	1	1	1	1	1	0	1	1	1	1	1	0.7857
SCAT1|LINC00942	0	0	0	0	0	1	0	0	1	0	1	1	0	1	0	0	0	1	1	0	1	1	0	0	0	1	1	1	0.4286
SCAT1|FSIP2-AS2	0	1	0	0	0	1	0	0	0	0	1	1	1	0	0	0	1	1	1	1	1	0	1	1	0	1	1	1	0.5357
RNF217-AS1|MGC12916	0	0	1	1	0	1	1	0	1	1	0	0	0	1	1	1	0	1	0	1	1	1	0	0	1	0	1	1	0.5714
RNF217-AS1|LOC101928557	1	0	1	1	0	0	1	1	1	1	1	1	0	1	1	1	1	0	0	1	0	1	0	0	0	1	0	1	0.6071
RNF217-AS1|LOC101927798	1	0	1	0	0	1	0	0	0	1	0	1	0	1	1	1	1	1	0	0	0	0	1	0	1	1	0	1	0.5
RNF217-AS1|PURPL	1	1	1	1	0	1	0	1	0	1	1	1	1	1	1	1	1	0	0	1	1	1	0	1	1	0	0	1	0.7143
RNF217-AS1|LINC00551	0	0	1	0	0	1	0	0	1	1	0	0	0	1	1	0	0	0	0	1	1	0	0	0	0	0	1	1	0.3571
RNF217-AS1|IQCF5-AS1	1	1	1	1	0	1	1	1	1	1	1	1	1	1	1	1	1	0	0	0	1	1	0	0	1	1	1	0	0.75
RNF217-AS1|ELFN2	1	0	0	1	0	0	0	1	1	1	0	0	1	0	1	1	1	0	0	0	0	0	0	1	0	0	0	0	0.3571
RNF217-AS1|MIR124-2HG	1	1	1	1	0	1	0	1	1	1	0	1	0	1	1	1	1	0	1	0	0	1	0	1	0	1	1	0	0.6429
RNF217-AS1|LINC00942	0	0	0	0	0	0	0	0	1	0	1	1	0	1	0	1	0	0	0	0	0	1	0	0	0	0	0	0	0.2143
RNF217-AS1|FSIP2-AS2	0	1	0	0	0	1	0	0	0	0	0	0	1	0	1	1	1	0	0	0	1	1	1	1	0	1	0	1	0.4286
RNF217-AS1|LOC101928389	0	1	1	1	0	1	1	1	1	1	0	0	1	1	1	1	1	1	1	0	0	0	1	1	1	0	0	1	0.6786
MGC12916|LOC101928557	1	0	1	1	0	0	0	1	1	1	1	1	1	1	1	1	1	0	0	0	0	0	1	0	0	1	0	0	0.5357
MGC12916|LOC101927798	1	0	0	0	0	1	0	1	0	1	1	1	1	0	0	0	1	0	0	0	0	0	1	1	0	1	0	1	0.4286
MGC12916|PURPL	1	1	1	1	0	1	0	1	0	1	1	1	1	1	1	0	1	0	0	0	1	0	1	1	1	1	0	0	0.6429
MGC12916|LINC00551	0	0	0	0	0	1	0	1	0	0	0	0	0	0	1	0	0	0	0	1	1	0	1	0	0	0	0	0	0.2143
MGC12916|IQCF5-AS1	1	1	1	1	1	1	1	1	1	0	1	1	1	1	1	1	1	0	1	0	1	1	1	1	0	1	0	0	0.7857
MGC12916|ELFN2	1	0	0	0	1	0	0	1	0	0	0	0	1	0	1	0	1	0	0	0	0	0	0	1	0	0	0	0	0.25
MGC12916|MIR124-2HG	1	1	1	1	1	1	0	1	0	1	1	1	1	1	1	0	1	0	1	0	0	0	1	1	0	1	0	0	0.6429
MGC12916|LINC00942	0	0	0	0	0	0	0	0	0	0	1	1	1	1	0	0	0	0	1	0	0	0	0	1	0	1	0	0	0.25
MGC12916|FSIP2-AS2	0	1	0	0	0	1	0	0	0	0	0	1	1	0	0	0	1	0	1	0	1	0	1	1	0	1	0	1	0.3929
MGC12916|LOC101928389	1	1	1	1	0	1	1	1	1	1	1	1	1	1	1	1	1	1	1	0	0	0	1	1	0	0	0	1	0.75
LOC101928557|LOC101927798	0	0	0	0	0	1	0	0	0	0	0	1	1	0	0	0	0	1	1	0	1	0	1	1	1	1	0	1	0.3929
LOC101928557|PURPL	1	1	1	1	0	1	0	0	0	0	1	1	1	1	0	0	0	0	1	1	1	0	0	1	1	0	0	0	0.5
LOC101928557|IQCF5-AS1	0	1	1	1	1	1	1	1	0	0	1	1	1	0	0	0	0	1	1	0	1	1	0	1	1	1	1	0	0.6429
LOC101928557|MIR124-2HG	1	1	1	1	1	1	0	1	0	0	0	1	0	0	0	0	0	1	1	0	1	0	0	1	0	1	1	0	0.5
LOC101928557|LINC00942	0	1	0	0	0	0	0	0	0	0	0	0	1	0	0	0	0	1	1	0	1	0	0	1	0	0	0	0	0.2143
LOC101928557|LINC01102	0	1	1	1	1	1	0	1	0	0	1	1	1	1	0	1	1	1	1	0	1	1	1	1	1	1	1	1	0.7857
LOC101928557|FSIP2-AS2	0	1	0	0	0	1	0	0	0	0	0	0	1	0	0	0	0	0	1	0	1	0	1	1	0	1	0	1	0.3214
LOC101928557|LOC101928389	0	1	1	1	0	1	1	1	1	1	0	0	1	0	0	1	1	1	1	0	1	0	1	1	1	0	0	1	0.6429
LOC101927798|PURPL	1	1	1	1	1	1	1	1	0	1	1	1	1	1	1	1	1	0	1	1	1	1	0	1	1	0	0	0	0.7857
LOC101927798|LINC00551	0	0	1	0	0	0	1	0	1	0	0	0	0	0	1	0	0	0	1	1	1	1	0	0	0	0	1	0	0.3214
LOC101927798|IQCF5-AS1	0	1	1	1	1	1	1	1	1	0	1	1	1	1	1	1	1	0	1	1	1	1	0	0	0	1	1	0	0.75
LOC101927798|ELFN2	0	1	0	1	1	0	1	1	1	0	0	0	1	0	1	0	1	0	0	0	0	1	0	1	0	0	0	0	0.3929
LOC101927798|MIR124-2HG	1	1	1	1	1	0	1	1	1	1	0	1	0	1	1	0	1	0	1	1	1	1	0	1	0	0	1	0	0.6786
LOC101927798|LINC00942	0	1	0	0	1	0	1	0	1	0	1	0	0	1	0	0	0	0	1	0	0	1	0	0	0	0	0	0	0.2857
LOC101927798|FSIP2-AS2	0	1	0	0	1	1	1	0	0	0	0	0	1	0	0	0	1	0	1	1	1	1	0	1	0	1	0	1	0.4643
LOC101927798|LOC101928389	0	1	1	1	1	1	1	1	1	1	0	0	1	1	1	1	1	1	1	1	1	1	0	1	0	0	1	1	0.7857
PURPL|IQCF5-AS1	0	0	0	0	1	0	1	1	1	0	0	1	1	0	1	1	1	1	1	0	0	1	1	0	0	1	1	0	0.5357
PURPL|MIR124-2HG	1	0	0	0	1	0	0	1	1	1	0	1	0	0	1	0	0	1	1	0	0	1	0	1	0	1	1	0	0.4643
PURPL|LINC01102	0	1	0	0	1	1	0	1	1	1	0	1	1	0	1	1	1	1	0	0	0	1	1	0	0	1	1	1	0.6071
PURPL|FSIP2-AS2	0	0	0	0	1	1	0	0	0	0	0	0	1	0	0	0	1	0	1	0	1	0	1	0	0	1	0	1	0.3214
PURPL|LOC101928389	0	0	0	0	1	1	1	1	1	1	0	0	1	0	1	1	1	1	1	0	0	0	1	1	0	0	1	1	0.5714
LINC00551|ELFN2	1	1	0	1	1	0	1	1	1	1	0	1	1	0	1	1	1	0	0	0	0	1	0	1	0	0	0	0	0.5357
LINC00551|LINC00942	0	1	0	0	1	0	1	0	0	0	1	1	1	1	0	1	0	1	1	0	0	1	0	1	1	1	0	0	0.5
LINC00551|FSIP2-AS2	1	1	0	0	1	1	0	0	0	0	1	1	1	0	0	1	1	1	1	0	0	1	1	1	1	1	0	1	0.6071
IQCF5-AS1|MIR124-2HG	1	0	0	0	1	0	0	1	0	1	0	0	0	1	1	0	0	0	1	0	0	0	0	1	0	0	0	1	0.3214
IQCF5-AS1|LINC01102	1	1	1	0	1	1	0	1	1	1	0	1	0	1	1	1	1	1	0	0	0	1	1	1	1	0	1	1	0.7143
IQCF5-AS1|FSIP2-AS2	0	0	0	0	0	1	0	0	0	0	0	0	0	0	0	0	1	0	0	0	1	0	1	1	0	0	0	1	0.2143
IQCF5-AS1|LOC101928389	0	0	1	0	0	1	1	1	1	1	0	0	0	0	1	1	1	1	1	0	0	0	1	1	0	0	0	1	0.5
ELFN2|LINC00942	0	1	0	0	0	1	0	0	0	0	1	1	0	1	0	0	0	1	1	1	1	1	1	0	1	1	0	1	0.5
ELFN2|FSIP2-AS2	0	1	0	0	0	1	0	0	0	0	1	1	1	0	0	0	1	1	1	1	1	1	1	0	1	1	0	1	0.5357
MIR124-2HG|LINC01102	0	1	1	0	1	1	0	0	1	1	1	1	1	1	0	1	1	1	0	1	1	1	1	0	1	1	1	1	0.75
MIR124-2HG|FSIP2-AS2	0	0	0	0	0	1	0	0	0	0	0	0	1	0	0	0	1	0	0	1	1	0	1	0	0	1	0	1	0.2857
MIR124-2HG|LOC101928389	0	1	1	0	0	1	1	0	1	1	1	0	1	0	0	1	1	1	1	0	1	0	1	0	1	0	0	1	0.5714
LINC00942|FSIP2-AS2	1	1	1	1	1	1	0	1	0	1	0	0	1	0	1	0	1	0	1	1	1	0	1	1	0	1	1	1	0.6786
LINC00942|LOC101928389	1	1	1	1	0	1	1	1	1	1	0	0	1	0	1	1	1	1	1	1	1	0	1	1	1	0	1	1	0.7857
LINC01102|LOC101928389	0	0	0	0	0	0	1	0	1	1	0	0	0	0	1	0	0	0	1	0	0	0	0	1	0	0	0	0	0.2143
FSIP2-AS2|LOC101928389	1	1	1	1	0	0	1	1	1	1	1	1	0	1	1	1	1	1	1	0	0	0	0	1	1	0	1	1	0.7143

## Sheet: Supplementary Table S3
Supplementary Table S3. Detailed pairing results of immune-related lncRNA pairs between GSE45670 and GSE53625
lncRNApairs	samples
	GSM1296956	GSM1296958	GSM1296960	GSM1296962	GSM1296964	GSM1296966	GSM1296968	GSM1296970	GSM1296972	GSM1296974	GSM1296976	GSM1296978	GSM1296980	GSM1296982	GSM1296984	GSM1296986	GSM1296988	GSM1296990	GSM1296992	GSM1296994	GSM1296996	GSM1296998	GSM1297000	GSM1297002	GSM1297004	GSM1297006	GSM1297008	GSM1297010	GSM1297012	GSM1297014	GSM1297016	GSM1297018	GSM1297020	GSM1297022	GSM1297024	GSM1297026	GSM1297028	GSM1297030	GSM1297032	GSM1297034	GSM1297036	GSM1297038	GSM1297040	GSM1297042	GSM1297044	GSM1297046	GSM1297048	GSM1297050	GSM1297052
DLGAP4-AS1|MIR124-2HG	1	1	1	1	1	1	1	1	1	1	1	1	1	1	1	1	1	1	1	1	1	1	1	1	1	1	1	1	1	1	1	1	1	1	1	1	1	1	1	1	1	1	1	1	1	1	1	1	1
DLGAP4-AS1|LINC00942	1	0	1	1	1	1	1	1	0	1	1	1	1	1	1	1	1	1	1	1	1	1	1	1	0	1	1	1	0	1	1	0	1	1	1	1	0	1	1	1	1	1	0	0	1	1	1	1	1
DLGAP4-AS1|PURPL	1	1	1	1	1	1	1	1	1	1	1	1	1	1	1	1	1	0	1	0	1	1	1	1	1	1	0	1	1	1	1	1	1	1	1	1	1	1	1	1	1	1	1	1	1	1	1	1	1
DLGAP4-AS1|MGC12916	0	1	0	1	1	1	1	1	1	1	0	1	1	1	1	1	0	1	1	1	1	1	1	1	1	1	1	1	1	1	1	1	1	1	1	1	1	1	0	1	1	1	1	1	1	0	1	1	1
DLGAP4-AS1|RNF217-AS1	1	1	1	1	1	1	1	1	1	1	1	1	1	1	1	1	1	1	1	1	1	1	1	1	1	1	1	1	1	1	1	0	1	1	1	1	1	1	1	1	1	1	1	1	1	1	1	1	1
CTD-3080P12.3|MIR124-2HG	0	0	0	0	0	1	0	0	0	0	0	0	0	0	1	0	1	1	1	0	0	0	1	0	0	0	0	0	0	0	0	0	0	0	0	0	0	1	0	1	0	1	0	0	0	0	0	1	1
CTD-3080P12.3|IQCF5-AS1	1	1	1	0	1	1	1	1	1	1	1	1	1	1	1	1	1	1	1	1	1	1	1	1	1	1	1	1	1	1	1	1	1	1	1	1	1	1	1	1	1	1	1	1	1	1	1	1	1
CTD-3080P12.3|LINC01102	0	1	0	0	1	1	1	1	1	0	0	1	1	1	1	1	1	1	0	1	1	1	1	1	1	1	1	1	1	1	1	1	1	1	1	1	1	1	0	0	0	1	1	1	1	1	1	1	1
CTD-3080P12.3|PURPL	0	1	0	0	0	1	1	0	0	0	0	0	0	0	0	0	0	0	0	0	0	0	1	1	0	1	0	1	0	0	0	1	0	0	1	0	1	1	1	0	0	1	0	0	1	0	0	0	0
CTD-3080P12.3|MGC12916	0	0	0	0	0	0	0	0	0	0	0	0	0	0	0	0	0	0	0	0	1	0	0	0	0	0	0	0	0	0	0	0	0	0	0	0	0	0	0	0	0	0	0	0	0	0	0	0	0
CTD-3080P12.3|FAM167A-AS1	1	0	0	0	0	1	0	1	0	0	0	0	0	0	0	0	0	0	0	0	1	1	1	0	0	1	0	0	1	1	0	0	0	0	0	1	0	0	0	0	0	1	0	0	0	0	1	0	0
CTD-3080P12.3|RNF217-AS1	0	0	0	0	0	0	0	0	0	0	0	0	0	0	0	0	0	0	0	0	0	0	0	0	0	0	0	0	0	0	0	0	0	0	0	0	0	0	0	0	0	0	0	0	0	0	0	0	0
SOX2-OT|MIR124-2HG	1	1	1	1	1	1	1	1	1	1	1	1	1	1	1	1	1	1	1	1	1	1	1	1	1	1	1	1	1	1	1	1	1	1	1	1	1	1	1	1	1	1	1	1	1	1	1	1	1
SOX2-OT|IQCF5-AS1	1	1	1	1	1	1	1	1	1	1	1	1	1	1	1	1	1	1	1	1	1	1	1	1	1	1	1	1	1	1	1	1	1	1	1	1	1	1	1	1	1	1	1	1	1	1	1	1	1
SOX2-OT|WAKMAR2	1	1	1	1	1	1	1	1	1	0	1	1	1	1	1	0	0	0	1	1	1	0	0	1	1	0	0	1	1	1	1	1	0	1	1	0	1	1	0	1	1	1	1	1	1	0	1	0	1
SOX2-OT|LINC00942	1	0	1	1	1	1	1	1	1	1	1	1	1	1	1	0	1	0	1	1	1	1	0	1	1	0	0	1	0	1	1	0	0	1	1	0	1	1	0	1	1	1	0	0	1	1	1	1	1
SOX2-OT|PURPL	1	1	1	1	1	1	1	1	1	1	1	1	1	1	1	1	1	0	1	1	1	1	1	1	1	1	0	1	1	1	1	1	1	1	1	1	1	1	1	1	1	1	1	1	1	1	1	1	1
SOX2-OT|MGC12916	1	1	0	1	1	1	1	1	1	1	1	1	1	1	1	1	0	0	1	1	1	1	1	1	1	1	1	1	1	1	1	1	0	1	1	1	1	1	0	1	1	1	1	1	1	0	1	1	1
SOX2-OT|ZNF503-AS1	1	1	1	1	1	1	1	1	1	0	0	1	1	1	1	1	1	1	1	1	1	1	1	1	1	1	1	1	1	1	1	1	1	1	1	1	1	1	0	1	1	1	1	1	1	1	1	1	1
SOX2-OT|RNF217-AS1	1	1	1	1	1	1	1	1	1	0	1	1	1	1	1	0	1	0	1	1	1	1	0	1	1	0	0	1	1	1	1	1	0	1	1	0	1	1	0	1	1	1	1	1	1	0	1	1	1
DELEC1|MIR124-2HG	0	0	0	0	0	0	0	0	0	0	0	0	0	0	0	0	1	0	0	0	0	0	0	0	0	0	0	0	0	0	0	0	0	0	0	0	0	0	0	0	0	0	0	0	0	0	0	0	0
DELEC1|IQCF5-AS1	0	0	0	0	0	0	0	0	0	0	0	0	1	0	1	0	1	0	0	0	0	0	0	0	0	0	0	0	0	0	1	0	1	0	0	0	0	0	0	0	0	0	0	0	0	0	0	0	0
DELEC1|LINC01102	0	0	0	0	1	0	0	0	0	0	0	0	0	0	1	0	1	0	0	0	0	0	0	0	0	0	0	0	0	0	0	0	0	0	0	0	0	0	0	0	0	1	0	0	0	0	0	0	0
DELEC1|PURPL	0	0	0	0	0	0	0	0	0	0	0	0	0	0	0	0	0	0	0	0	0	0	0	0	0	0	0	0	0	0	0	0	0	0	0	0	0	0	0	0	0	0	0	0	0	0	0	0	0
DELEC1|FAM167A-AS1	0	0	0	0	0	0	0	0	0	0	0	0	0	0	0	0	0	0	0	0	0	0	0	0	0	0	0	0	0	0	0	0	0	0	0	0	0	0	0	0	0	0	0	0	0	0	0	0	0
MIR124-2HG|LINC01102	1	1	1	1	1	1	1	1	1	1	1	1	1	1	1	1	1	1	0	1	1	1	1	1	1	1	1	1	1	1	1	1	1	1	1	1	1	1	0	0	1	1	1	1	1	1	1	1	1
IQCF5-AS1|LINC01102	0	1	0	0	1	1	0	1	0	0	0	1	0	0	0	0	1	1	0	0	1	0	1	0	0	0	0	1	0	0	0	0	0	0	0	0	0	1	0	0	0	1	0	1	0	0	0	1	0
WAKMAR2|LINC00942	1	0	1	1	1	1	1	1	0	1	1	1	1	1	1	1	1	1	1	1	1	1	1	1	0	1	1	1	0	1	1	0	1	1	1	1	0	1	1	1	0	1	0	0	1	1	1	1	1
WAKMAR2|ZNF503-AS1	1	1	1	1	1	1	1	1	1	0	0	1	1	0	1	1	1	1	1	0	1	1	1	1	1	1	1	1	1	1	1	1	1	1	1	1	1	1	1	1	1	1	1	1	1	1	1	1	1
WAKMAR2|H19	0	0	0	0	0	0	0	0	0	0	0	0	0	0	0	0	0	0	0	0	0	0	0	0	0	0	0	0	0	0	0	0	0	0	0	0	0	0	0	0	0	0	0	0	0	0	0	0	0
LINC00592|LINC00942	0	0	1	0	1	1	0	0	0	1	1	1	1	0	1	1	1	1	1	1	1	1	0	1	0	0	0	0	0	1	0	0	0	0	0	1	0	1	0	0	0	0	0	0	1	1	1	0	1
LINC00592|ZNF503-AS1	1	1	1	1	1	1	1	1	1	0	0	1	1	0	1	1	1	1	1	1	1	1	1	1	1	1	1	1	1	1	0	1	1	1	1	1	1	1	1	1	1	1	1	1	1	1	1	1	1
LINC00592|H19	0	0	0	0	0	0	0	0	0	0	0	0	0	0	0	0	0	0	0	0	0	0	0	0	0	0	0	0	0	0	0	0	0	0	0	0	0	0	0	0	0	0	0	0	0	0	0	0	0
LINC01121|PURPL	1	1	1	0	0	1	1	1	0	0	0	0	0	1	0	0	0	0	0	0	0	0	1	1	1	1	0	1	1	0	0	1	0	0	1	1	1	1	1	1	0	1	1	1	0	0	0	0	1
LINC01121|MGC12916	0	0	0	0	0	0	0	0	0	0	0	0	0	0	0	0	0	0	0	0	1	0	1	1	0	0	0	0	0	0	0	1	0	0	0	0	0	0	0	0	0	0	0	0	0	0	0	0	0
LINC01121|FAM167A-AS1	1	0	1	0	1	1	0	1	1	0	0	0	0	1	0	0	0	1	0	0	1	1	1	0	0	1	0	0	1	1	0	1	0	1	1	1	0	0	1	1	1	1	0	1	0	0	0	0	1
LINC01121|RNF217-AS1	0	0	0	0	0	0	0	0	0	0	0	0	0	0	0	0	0	0	0	0	0	0	0	0	0	0	0	0	0	0	0	0	0	0	0	0	0	0	0	0	0	0	0	0	0	0	0	0	0
ADAMTS9-AS2|PURPL	0	0	0	1	0	0	0	0	0	0	0	0	0	1	0	0	0	0	1	0	0	0	1	0	0	0	0	1	0	0	1	1	0	0	1	0	1	0	1	1	0	0	0	0	0	0	0	0	0
ADAMTS9-AS2|MGC12916	0	0	0	0	0	0	0	0	0	0	0	0	0	0	0	0	0	0	0	0	0	0	1	0	0	0	0	0	0	0	0	0	0	0	0	0	0	0	0	1	0	0	0	0	0	0	0	1	0
ADAMTS9-AS2|RNF217-AS1	0	0	0	0	0	0	0	0	0	0	0	0	0	0	0	0	0	0	0	0	0	0	0	0	0	0	0	0	0	0	0	0	0	0	0	0	0	0	0	0	0	0	0	0	0	0	0	0	0
DLGAP4-AS1|SOX2-OT	0	0	0	0	0	0	0	0	0	1	0	0	0	0	0	1	1	1	0	0	0	0	1	0	0	1	1	0	0	0	0	0	1	0	0	1	0	0	1	0	0	0	0	0	0	1	0	1	0
DLGAP4-AS1|ADAMTS9-AS2	1	1	1	1	1	1	1	1	1	1	1	1	1	1	1	1	1	1	1	1	1	1	1	1	1	1	1	1	1	1	1	1	1	1	1	1	1	1	1	1	1	1	1	1	1	1	1	1	1
CTD-3080P12.3|DELEC1	1	1	1	1	1	1	1	1	1	1	1	1	1	1	1	1	1	1	1	1	1	1	1	1	1	1	1	1	1	1	1	1	1	1	1	1	1	1	1	1	1	1	1	1	1	1	1	1	1
CTD-3080P12.3|LINC01121	0	1	0	0	0	0	0	0	0	1	1	1	0	0	1	1	1	0	1	0	0	1	0	0	0	1	0	0	0	0	1	0	1	0	0	0	0	1	0	0	0	0	0	0	1	0	1	0	0
CTD-3080P12.3|ADAMTS9-AS2	0	1	1	0	0	1	1	1	1	1	1	1	1	0	0	1	1	0	0	1	1	1	0	1	1	1	1	1	1	1	0	1	0	0	0	0	1	1	0	0	0	1	1	0	1	0	1	0	1
SOX2-OT|ADAMTS9-AS2	1	1	1	1	1	1	1	1	1	1	1	1	1	1	1	1	1	1	1	1	1	1	1	1	1	1	1	1	1	1	1	1	1	1	1	1	1	1	1	1	1	1	1	1	1	1	1	1	1
DELEC1|LINC01121	0	0	0	0	0	0	0	0	0	0	0	0	0	0	0	0	0	0	0	0	0	0	0	0	0	0	0	0	0	0	0	0	0	0	0	0	0	0	0	0	0	0	0	0	0	0	0	0	0
MIR124-2HG|IQCF5-AS1	1	1	1	1	1	1	1	1	1	1	1	1	1	1	1	1	1	0	1	1	1	1	1	1	1	1	1	1	1	1	1	1	1	1	1	1	1	1	1	1	1	1	1	1	1	1	1	1	1
MIR124-2HG|LINC01121	0	1	0	1	1	0	0	1	1	1	1	1	1	1	0	1	0	0	0	1	1	1	0	1	1	1	1	1	0	1	1	0	1	1	0	1	1	1	0	0	1	0	0	1	1	1	1	0	0
MIR124-2HG|ADAMTS9-AS2	1	1	1	0	1	1	1	1	1	1	1	1	1	0	0	1	0	0	0	1	1	1	0	1	1	1	1	1	1	1	0	1	1	1	0	1	1	1	0	0	1	1	1	1	1	1	1	0	1
MIR124-2HG|PURPL	0	1	1	0	0	1	1	1	0	0	1	1	0	1	0	0	0	0	0	0	0	0	1	1	1	1	0	1	1	1	0	1	0	0	1	1	1	1	1	0	0	1	0	1	1	1	0	0	0
MIR124-2HG|MGC12916	0	0	0	0	0	0	0	0	0	0	0	0	0	0	0	0	0	0	0	0	1	0	0	1	1	1	1	1	0	0	0	1	0	0	0	0	0	0	0	0	0	0	0	0	0	0	0	0	0
MIR124-2HG|FAM167A-AS1	1	0	1	0	1	1	0	1	1	1	0	1	1	1	0	1	0	0	0	0	1	1	1	0	1	1	1	1	1	1	1	0	1	1	0	1	0	0	0	0	1	1	0	1	0	0	1	0	0
MIR124-2HG|RNF217-AS1	0	0	0	0	0	0	0	0	0	0	0	0	0	0	0	0	0	0	0	0	0	0	0	0	0	0	0	0	0	0	0	0	0	0	0	0	0	0	0	0	0	0	0	0	0	0	0	0	0
IQCF5-AS1|LINC01121	0	0	0	0	0	0	0	0	0	0	0	0	0	0	0	0	0	0	0	0	0	0	0	0	0	0	0	0	0	0	0	0	0	0	0	0	0	0	0	0	0	0	0	0	0	0	0	0	0
IQCF5-AS1|ADAMTS9-AS2	0	1	1	0	0	1	0	0	0	1	0	1	0	0	0	1	0	0	0	0	0	0	0	0	0	0	0	0	0	0	0	0	0	0	0	0	0	0	0	0	0	0	0	0	0	0	0	0	0
IQCF5-AS1|PURPL	0	0	0	0	0	1	0	0	0	0	0	0	0	0	0	0	0	0	0	0	0	0	1	0	0	0	0	0	0	0	0	0	0	0	0	0	0	0	0	0	0	0	0	0	0	0	0	0	0
IQCF5-AS1|MGC12916	0	0	0	0	0	0	0	0	0	0	0	0	0	0	0	0	0	0	0	0	0	0	0	0	0	0	0	0	0	0	0	0	0	0	0	0	0	0	0	0	0	0	0	0	0	0	0	0	0
IQCF5-AS1|FAM167A-AS1	0	0	0	0	0	0	0	0	0	0	0	0	0	0	0	0	0	0	0	0	0	0	0	0	0	0	0	0	0	0	0	0	0	0	0	0	0	0	0	0	0	0	0	0	0	0	0	0	0
IQCF5-AS1|RNF217-AS1	0	0	0	0	0	0	0	0	0	0	0	0	0	0	0	0	0	0	0	0	0	0	0	0	0	0	0	0	0	0	0	0	0	0	0	0	0	0	0	0	0	0	0	0	0	0	0	0	0
WAKMAR2|LINC00592	1	0	0	1	0	1	1	1	0	0	0	1	0	1	1	0	0	1	1	0	1	1	1	0	1	1	1	1	1	1	1	1	1	1	1	0	1	1	1	1	1	1	1	1	1	0	1	1	1
LINC01121|ADAMTS9-AS2	1	1	1	0	1	1	1	1	1	1	0	1	1	0	0	1	1	0	0	1	1	1	0	1	1	1	1	1	1	1	0	1	0	1	0	1	1	1	1	0	0	1	1	1	1	0	1	0	1
LINC01102|PURPL	0	0	0	0	0	0	0	0	0	0	1	0	0	0	0	0	0	0	0	0	0	0	0	0	0	0	0	0	0	0	0	0	0	0	0	0	0	0	1	0	0	0	0	0	0	0	0	0	0
LINC01102|FAM167A-AS1	1	0	0	0	0	0	0	0	0	1	0	0	0	0	0	0	0	0	0	0	0	0	0	0	0	0	0	0	0	0	0	0	0	0	0	0	0	0	0	1	1	0	0	0	0	0	0	0	0
LINC00942|ADAMTS9-AS2	1	1	1	1	1	1	1	1	1	1	1	1	1	1	1	1	1	1	1	1	1	1	1	1	1	1	1	1	1	1	1	1	1	1	1	1	1	1	1	1	1	1	1	1	1	1	1	1	1
LINC00942|MGC12916	0	1	0	1	0	1	1	1	1	0	0	0	1	1	0	1	0	0	1	1	1	1	1	1	1	1	1	1	1	1	0	1	1	0	1	1	1	1	0	1	1	1	1	1	1	0	0	1	1
LINC00942|ZNF503-AS1	1	1	1	1	1	1	1	1	1	0	0	1	1	0	1	1	1	1	1	0	1	1	1	1	1	1	1	1	1	1	0	1	1	1	1	1	1	1	1	1	1	1	1	1	1	1	1	1	1
LINC00942|H19	0	0	0	0	0	0	0	0	0	0	0	0	0	0	0	0	0	0	0	0	0	0	0	0	0	0	0	0	0	0	0	0	0	0	0	0	0	0	0	0	0	0	0	0	0	0	0	0	0
LINC00942|RNF217-AS1	0	1	1	0	1	0	1	1	1	0	0	0	0	0	0	0	0	0	0	1	0	0	0	0	1	0	1	0	1	0	0	1	0	0	0	0	1	0	0	0	1	1	1	1	0	0	0	0	0
PURPL|MGC12916	0	0	0	0	1	0	0	0	0	0	0	0	1	0	0	0	0	1	0	1	1	0	0	0	0	0	1	0	0	0	0	0	0	1	0	0	0	0	0	0	0	0	0	0	0	0	1	1	0
PURPL|FAM167A-AS1	1	0	0	1	1	0	0	1	1	1	0	1	1	1	1	1	0	1	0	1	1	1	0	0	0	1	1	0	1	1	1	0	1	1	0	1	0	0	0	1	1	1	0	1	0	0	1	1	1
PURPL|RNF217-AS1	0	0	0	0	1	0	0	0	0	0	0	0	0	0	0	0	0	1	0	1	1	0	0	0	0	0	1	0	0	0	0	0	0	1	0	0	0	0	0	0	0	0	0	0	0	0	0	0	0
MGC12916|RNF217-AS1	1	1	1	0	1	0	0	0	0	0	1	1	0	0	1	0	1	1	0	0	0	0	0	0	0	0	0	0	0	0	0	0	0	0	0	0	1	0	1	0	0	1	0	0	0	1	0	0	0
ZNF503-AS1|H19	0	0	0	0	0	0	0	0	0	0	0	0	0	0	0	0	0	0	0	0	0	0	0	0	0	0	0	0	0	0	0	0	0	0	0	0	0	0	0	0	0	0	0	0	0	0	0	0	0
[truncated: 130 more columns]

## Sheet: Supplementary Table S4
Supplementary Table S4. Univariate Cox regression analysis of clinical characters
Variable	b	se	HR	HR95%CI	P
Age	0.519	0.195	1.681	(1.147, 2.463)	0.008
Gender	-0.245	0.24	0.783	(0.489, 1.252)	0.307
Tobacco	-0.288	0.198	0.749	(0.508, 1.105)	0.145
Alcohol	-0.146	0.196	0.864	(0.588, 1.269)	0.455
Tumor loation
Middle	0.127	0.218	1.135	(0.74, 1.74)	0.562
Upper	0.512	0.312	1.668	(0.905, 3.076)	0.101
Tumor grade
Moderately	0.013	0.278	1.013	(0.587, 1.749)	0.962
Poorly	0.503	0.296	1.653	(0.925, 2.955)	0.09
Tstage
T2	0.078	0.453	1.081	(0.445, 2.629)	0.863
T3	0.032	0.399	1.033	(0.472, 2.259)	0.935
T4	0.526	0.434	1.692	(0.722, 3.963)	0.226
Nstage
N1	0.715	0.225	2.043	(1.314, 3.177)	0.002
N2	0.718	0.301	2.051	(1.137, 3.702)	0.017
N3	1.09	0.375	2.973	(1.426, 6.200)	0.004
TNMstage
Stage II	0.578	0.601	1.783	(0.549, 5.792)	0.336
Stage III	1.288	0.591	3.626	(1.138, 11.548)	0.029
RiskScore	0.332	0.066	1.394	(1.225, 1.587)	0

## Sheet: Supplementary Table S5
Supplementary Table S5. Multivariate Cox regression analysis of clinical characters
Variable	b	se	HR	HR95%CI	P
Age	0.391	0.201	1.479	(0.997, 2.194)	0.052
Tumor grade
Moderately	0.115	0.294	1.122	(0.63, 1.998)	0.695
Poorly	0.37	0.302	1.448	(0.801, 2.619)	0.221
Nstage
N1	0.324	0.333	1.383	(0.72, 2.658)	0.331
N2	0.238	0.426	1.268	(0.55, 2.924)	0.577
N3	0.511	0.482	1.667	(0.648, 4.288)	0.289
TNMstage
Stage II	0.239	0.618	1.269	(0.378, 4.262)	0.7
Stage III	0.602	0.679	1.826	(0.483, 6.906)	0.375
riskScore	0.266	0.069	1.305	(1.139, 1.495)	0

## Sheet: Supplementary Table S6
Supplementary Table S6. Raw data for RT-qPCR
ADAMTS9-AS2	Test 1							Test 2							Test 3
	C1	C2	C3	S1	S2	S3		C1	C2	C3	S1	S2	S3		C1	C2	C3	S1	S2	S3
GAPDH CT	28.7863	28.8639	28.8922	29.4301	28.9017	29.2565		29.1759	28.8981	29.7087	29.1606	29.0173	28.6728		29.0899	29.288	28.953	29.562	28.7532	29.1862
GeneCT	30.8797	30.9652	30.9674	31.2183	30.7596	31.052		31.2681	31.0736	31.8925	30.9902	31.0058	30.5563		30.8105	31.0578	30.723	31.0306	30.2043	30.6137
△CT	2.0934	2.1013	2.0752	1.7882	1.8579	1.7955		2.0922	2.1755	2.1838	1.8296	1.9885	1.8835		1.7206	1.7698	1.77	1.4686	1.4511	1.4275
△Ct mean in control group	2.08997							2.1505							1.75347
△△CT	0.00343333	0.0113333	-0.0147667	-0.301767	-0.232067	-0.294467		-0.0583	0.025	0.0333	-0.3209	-0.162	-0.267		-0.0328667	0.0163333	0.0165333	-0.284867	-0.302367	-0.325967
2^△△CT	0.9976	0.9922	1.0103	1.2327	1.1745	1.2264		1.0412	0.9828	0.9772	1.2491	1.1188	1.2033		1.023	0.9887	0.9886	1.2183	1.2332	1.2535
FAM167A-AS1	Test 1							Test 2							Test 3
	C1	C2	C3	S1	S2	S3		C1	C2	C3	S1	S2	S3		C1	C2	C3	S1	S2	S3
GAPDH CT	29.1679	29.3738	28.9097	29.3573	29.2519	29.2173		29.2646	28.6261	29.3229	28.3649	28.7074	29.709		29.3934	28.6672	28.6133	28.692	29.6204	28.72
GeneCT	31.028	31.4156	30.7749	31.2668	31.0985	31.0138		31.0115	30.487	31.1772	29.9745	30.3594	31.3436		31.3069	30.5554	30.5332	30.5328	31.5295	30.5454
△CT	1.8601	2.0418	1.8652	1.9095	1.8466	1.7965		1.7469	1.8609	1.8543	1.6096	1.652	1.6346		1.9135	1.8882	1.9199	1.8408	1.9091	1.8254
△Ct mean in control group	1.92237							1.8207							1.9072
△△CT	-0.0622667	0.119433	-0.0571667	-0.0128667	-0.0757667	-0.125867		-0.0738	0.0402	0.0336	-0.2111	-0.1687	-0.1861		0.0063	-0.019	0.0127	-0.0664	0.0019	-0.0818
2^△△CT	1.0441	0.9205	1.0404	1.009	1.0539	1.0912		1.0525	0.9725	0.977	1.1576	1.124	1.1377		0.9956	1.0133	0.9912	1.0471	0.9987	1.0583
LINC01121	Test 1							Test 2							Test 3
	C1	C2	C3	S1	S2	S3		C1	C2	C3	S1	S2	S3		C1	C2	C3	S1	S2	S3
GAPDH CT	29.32	28.8437	28.9044	29.2868	28.9314	29.2504		29.0073	28.5957	28.7469	28.4161	29.8738	28.7539		29.1292	28.7827	29.4499	28.7976	29.3549	28.5971
GeneCT	30.4194	30.0048	30.0864	30.5319	30.0779	30.4927		30.3572	29.9763	30.0891	29.6611	31.2861	30.3299		30.1838	29.8305	30.4834	30.3828	30.5493	29.6551
△CT	1.0994	1.1611	1.182	1.2451	1.1465	1.2423		1.3499	1.3806	1.3422	1.245	1.4123	1.576		1.0546	1.0478	1.0335	1.5852	1.1944	1.058
△Ct mean in control group	1.1475							1.35757							1.0453
△△CT	-0.0481	0.0136	0.0345	0.0976	-0.001	0.0948		-0.00766667	0.0230333	-0.0153667	-0.112567	0.0547333	0.218433		0.0093	0.0025	-0.0118	0.5399	0.1491	0.0127
2^△△CT	1.0339	0.9906	0.9764	0.9346	1.0007	0.9364		1.0053	0.9842	1.0107	1.0811	0.9628	0.8595		0.9936	0.9983	1.0082	0.6878	0.9018	0.9912
MGC12916	Test 1							Test 2							Test 3
	C1	C2	C3	S1	S2	S3		C1	C2	C3	S1	S2	S3		C1	C2	C3	S1	S2	S3
GAPDH CT	28.635	28.8634	28.4379	29.1262	29.2285	28.9346		28.9142	28.818	29.2265	28.6578	28.2661	29.5185		28.2627	28.9554	29.2753	29.2972	29.3979	28.6528
GeneCT	30.9503	31.1581	30.7395	31.2461	31.3375	31.1131		30.7834	30.6917	31.094	30.3759	29.9654	31.2266		30.4848	31.2547	31.5677	31.411	31.604	30.7781
△CT	2.3153	2.2947	2.3016	2.1199	2.109	2.1785		1.8692	1.8737	1.8675	1.7181	1.6993	1.7081		2.2221	2.2993	2.2924	2.1138	2.2061	2.1253
△Ct mean in control group	2.30387							1.87013							2.27127
△△CT	0.0114333	-0.00916667	-0.00226667	-0.183967	-0.194867	-0.125367		-0.000933333	0.00356667	-0.00263333	-0.152033	-0.170833	-0.162033		-0.0491667	0.0280333	0.0211333	-0.157467	-0.0651667	-0.145967
2^△△CT	0.9921	1.0064	1.0016	1.136	1.1446	1.0908		1.0006	0.9975	1.0018	1.1111	1.1257	1.1189		1.0347	0.9808	0.9855	1.1153	1.0462	1.1065
MIR124-2HG	Test 1							Test 2							Test 3
	C1	C2	C3	S1	S2	S3		C1	C2	C3	S1	S2	S3		C1	C2	C3	S1	S2	S3
GAPDH CT	28.7048	28.8897	29.0911	28.7591	29.4213	29.5464		29.0287	28.8771	27.8044	28.7111	28.5774	29.1601		29.8936	28.7891	28.6973	29.5022	28.5149	29.0756
GeneCT	30.6043	30.8421	31.0853	30.883	31.3285	31.6556		31.0219	30.9016	29.8282	30.9304	30.8316	31.4152		31.7056	30.5798	30.5315	31.4143	30.4508	31.0085
△CT	1.8995	1.9524	1.9942	2.1239	1.9072	2.1092		1.9932	2.0245	2.0238	2.2193	2.2542	2.2551		1.812	1.7907	1.8342	1.9121	1.9359	1.9329
△Ct mean in control group	1.9487							2.01383							1.8123
△△CT	-0.0492	0.0037	0.0455	0.1752	-0.0415	0.1605		-0.0206333	0.0106667	0.00996667	0.205467	0.240367	0.241267		-0.0003	-0.0216	0.0219	0.0998	0.1236	0.1206
2^△△CT	1.0347	0.9974	0.969	0.8856	1.0292	0.8947		1.0144	0.9926	0.9931	0.8673	0.8465	0.846		1.0002	1.0151	0.9849	0.9332	0.9179	0.9198
